# Supplementary material for: Preoperative Predictors of Recurrent Tricuspid Regurgitation After Annuloplasty: Insights into the Role of 3D Echocardiography
Source: Diagnostics (Basel). 2024 Nov 10;14(22):2515. doi: 10.3390/diagnostics14222515 (PMC11592411; doi:10.3390/diagnostics14222515)
Supplement: Supplementary file 1 [file diagnostics-14-02515-s001.zip]

Archive with 1 entries (1 files):
- diagnostics-3256734-supplementary.pdf
